# Supplementary material for: The facultative intracellular symbiont Lariskella is neutral for lifetime fitness and spreads through cytoplasmic incompatibility in the leaffooted bug, Leptoglossus zonatus
Source: Front Microbiol. 2025 Jul 10;16:1595917. doi: 10.3389/fmicb.2025.1595917 (PMC12288687; doi:10.3389/fmicb.2025.1595917)
Supplement: Supplementary file 2 [file Data_Sheet_1.zip]

Archive with 7 entries (6 files):
- Rfiles/
- Rfiles/edwin_phyloseq.Rdata
- __MACOSX/Rfiles/._edwin_phyloseq.Rdata
- Rfiles/RGLE data processing - Edwin.R
- __MACOSX/Rfiles/._RGLE data processing - Edwin.R
- Rfiles/edwin analysis.R
- __MACOSX/Rfiles/._edwin analysis.R
