# Supplementary material for: The facultative intracellular symbiont Lariskella is neutral for lifetime fitness and spreads through cytoplasmic incompatibility in the leaffooted bug, Leptoglossus zonatus
Source: Front Microbiol. 2025 Jul 10;16:1595917. doi: 10.3389/fmicb.2025.1595917 (PMC12288687; doi:10.3389/fmicb.2025.1595917)
Supplement: Supplementary file 2 [file Data_Sheet_1.zip › Rfiles/RGLE data processing - Edwin.R]

# code from: https://benjjneb.github.io/dada2/ITS_workflow.html

library(dada2)
packageVersion("dada2")
library(ShortRead)
packageVersion("ShortRead")
library(Biostrings)
packageVersion("Biostrings")


# Store paths to files
path1 <- '~/Documents/2019_ARLINGTON/ALL_UTA_ILLUMINA/RGLE/raw'
setwd(path1)

fnFs <- sort(list.files(path1, pattern = "_R1_001.fastq.gz", full.names = T, recursive=T))
fnRs <- sort(list.files(path1, pattern = "_R2_001.fastq.gz", full.names = T, recursive=T))

# remove all Ns. DADA2 requires no Ns.
path2 <- '~/Documents/2019_ARLINGTON/ALL_UTA_ILLUMINA/RGLE/noNs'
setwd(path2)
fnFs.filtN <- file.path(path2, "filtNfwd", paste(basename(fnFs), sep='')) 
fnRs.filtN <- file.path(path2, "filtNrev", paste(basename(fnRs), sep=''))

ptm <- proc.time()
filterAndTrim(fnFs, fnFs.filtN, fnRs, fnRs.filtN, maxN = 0, multithread = TRUE)
proc.time() - ptm # 7 minutes

fnFs <- sort(list.files('~/Documents/2019_ARLINGTON/ALL_UTA_ILLUMINA/RGLE/noNs/RGE/filtN', pattern = "_R1_001.fastq.gz", full.names = T))
fnRs <- sort(list.files('~/Documents/2019_ARLINGTON/ALL_UTA_ILLUMINA/RGLE/noNs/RGE/filtN', pattern = "_R2_001.fastq.gz", full.names = T))

path2 <- '~/Documents/2019_ARLINGTON/ALL_UTA_ILLUMINA/RGLE/noNs/RGE'
setwd(path2)
fnFs.filtN <- file.path(path2, "filtNfwd", paste(basename(fnFs), sep='')) 
fnRs.filtN <- file.path(path2, "filtNrev", paste(basename(fnRs), sep=''))

# Identify primers
# 341F/785R
bactF <- "CCTACGGGNGGCWGCAG" 
bactR <- "GACTACHVGGGTATCTAATCC"

# Verify the presence and orientation of these primers in the data.
allOrients <- function(primer) {
    # Create all orientations of the input sequence
    require(Biostrings)
    dna <- DNAString(primer)  # The Biostrings works w/ DNAString objects rather than character vectors
    orients <- c(Forward = dna, Complement = complement(dna), Reverse = reverse(dna), 
        RevComp = reverseComplement(dna))
    return(sapply(orients, toString))  # Convert back to character vector
}
(bactF.orients <- allOrients(bactF))
(bactR.orients <- allOrients(bactR))


# We are now ready to count the number of times the primers appear in the forward and reverse read, while considering all possible primer orientations. Identifying and counting the primers on one set of paired end FASTQ files is sufficient, assuming all the files were created using the same library preparation, so we’ll just process the first sample.

primerHits <- function(primer, fn) {
    nhits <- vcountPattern(primer, sread(readFastq(fn)), fixed = FALSE)
    return(sum(nhits > 0))
}


rbind(FWD.ForwardReads = sapply(bactF.orients, primerHits, fn = fnFs.filtN[[1]]), 
    FWD.ReverseReads = sapply(bactF.orients, primerHits, fn = fnRs.filtN[[1]]), 
    REV.ForwardReads = sapply(bactR.orients, primerHits, fn = fnFs.filtN[[1]]), 
    REV.ReverseReads = sapply(bactR.orients, primerHits, fn = fnRs.filtN[[1]]))
    
                 Forward Complement Reverse RevComp
FWD.ForwardReads   16785          0       0       0
FWD.ReverseReads       0          0       0       3
REV.ForwardReads       0          0       0       9
REV.ReverseReads   17309          0       0       0


### Run cutadapt in the Terminal

# First, move all filtered files into a single folder called "filtN". Create new folders called "cutadapt.fwd" and "cutadapt.rev"
# Run the commands below in Terminal:

cd ~/Documents/2019_ARLINGTON/ALL_UTA_ILLUMINA/RGLE/noNs/RGE/filtN

for read1 in *R1_001.fastq.gz; do read2=$(echo $read1| sed 's/R1_001.fastq.gz/R2_001.fastq.gz/'); outpathfwd=~/Documents/2019_ARLINGTON/ALL_UTA_ILLUMINA/RGLE/noNs/RGE/cutadapt.fwd/; outpathrev=~/Documents/2019_ARLINGTON/ALL_UTA_ILLUMINA/RGLE/noNs/RGE/cutadapt.rev/; read1out=$outpathfwd$read1; read2out=$outpathrev$read2; cutadapt -g CCTACGGGNGGCWGCAG -a GGATTAGATACCCBDGTAGTC -G GACTACHVGGGTATCTAATCC -A CTGCWGCCNCCCGTAGG -n 2 -q 20 -e 0.2 -m 50 -j 0 -o $read1out -p $read2out $read1 $read2; done

# END ALTERNATIVE CUTADAPT SECTION


# As a sanity check, we will count the presence of primers in one of the cutadapt-ed 16s samples:
rbind(FWD.ForwardReads = sapply(bactF.orients, primerHits, fn = fnFs.cut[[1]]), 
    FWD.ReverseReads = sapply(bactF.orients, primerHits, fn = fnFs.cut[[1]]), 
    REV.ForwardReads = sapply(bactR.orients, primerHits, fn = fnFs.cut[[1]]), 
    REV.ReverseReads = sapply(bactR.orients, primerHits, fn = fnFs.cut[[1]]))

                 Forward Complement Reverse RevComp
FWD.ForwardReads       0          0       0       0
FWD.ReverseReads       0          0       0       0
REV.ForwardReads       0          0       0       0
REV.ReverseReads       0          0       0       0

# Forward and reverse fastq filenames have the format:
cutFs.full <- sort(list.files(path.cut.fwd, full.names = TRUE))
cutRs.full <- sort(list.files(path.cut.rev, full.names = TRUE))
cutFs <- sort(list.files(path.cut.fwd))
cutRs <- sort(list.files(path.cut.rev))

# Visualize quality of the reads
plotQualityProfile(cutFs.full[9:10])
plotQualityProfile(cutRs.full[9:10]) # R2 quality is usually worse than R1 quality.

# FILTER AND TRIM
path.filtF <- file.path(path2, "filteredF")
path.filtR <- file.path(path2, "filteredR")

ptm <- proc.time()
filtStats1 <- filterAndTrim(
				fwd=cutFs.full, filt= file.path(path.filtF, cutFs), 
				rev=cutRs.full, filt.rev= file.path(path.filtR, cutRs),
				maxN=0, maxEE=c(2,2), truncQ=2, rm.phix=TRUE, 
				compress=TRUE, verbose=TRUE, multithread=TRUE, matchIDs=TRUE)
proc.time() - ptm # 6.8 minutes
filtStats1

filtstats1 <- data.frame(filtStats1)

sum(filtstats1[,2])/sum(filtstats1[,1]) # 0.5240034 percent reads retained.
filtstats1$perc.retained <- filtstats1[,'reads.out']/filtstats1[,'reads.in']
hist(filtstats1$perc.retained)  
filtstats1[which(filtstats1$perc.retained<.2),] 
  
setwd('~/Documents/2019_ARLINGTON/2024_3_fall/RGLE analysis')
write.csv(filtstats1, file='filtStats1.csv')

filtFs <- list.files(path.filtF, full.names = TRUE)
filtRs <- list.files(path.filtR, full.names = TRUE)


# Visualize quality of the FILTERED reads
pdf(width=8, height=6, file='quality_profile_filt_fwd.pdf')
plotQualityProfile(filtFs[9:11])
dev.off()
pdf(width=8, height=6, file='quality_profile_filt_rev.pdf')
plotQualityProfile(filtRs[9:11])
dev.off()

				
setdiff(basename(fnFs), basename(filtFs)) # no samples were dropped during filtering

# Extract cutadapted, filtered sample names. (Note that some samples may have been lost during filtering, hence the need for list.files again.)
srtFiltFs <- sort(filtFs)
srtFiltRs <- sort(filtRs)

get.sample.name <- function(fname) strsplit(fname, "_")[[1]][1]
sample.names <- unname(sapply(basename(srtFiltFs), get.sample.name))
sample.namesR <- unname(sapply(basename(srtFiltRs), get.sample.name))

# Assign filenames for the filtered outputs.
identical(sample.names, sample.namesR)
names(srtFiltFs) <- sample.names
names(srtFiltRs) <- sample.names

data.frame(table(sample.names))


#######################
#### Learn errors. ####
#######################

# This portion of the workflow should be performed on a run-by-run basis, as error rates can differ between runs.
set.seed(100)

### NB: These commands take some time.
# Learn forward error rates
ptm <- proc.time()
errF <- learnErrors(srtFiltFs, multithread=FALSE) # Multithread set to false because of an unresolved error in newer Mac operating systems. See https://github.com/benjjneb/dada2/issues/1645
proc.time() - ptm # 1.25 minutes

# Learn reverse error rates
ptm <- proc.time()
errR <- learnErrors(srtFiltRs, multithread=FALSE) # Multithread set to false because of an unresolved error in newer Mac operating systems. See https://github.com/benjjneb/dada2/issues/1645             	
proc.time() - ptm # 2 minutes

setwd('~/Documents/2019_ARLINGTON/2024_3_fall/RGLE analysis')
save(errF, file='RGE_errF.Rdata')
save(errR, file='RGE_errR.Rdata')

# It is always worthwhile, as a sanity check if nothing else, to visualize the estimated error rates:
pdf(width=8, height=8, file='error_rates_fwd.pdf')
plotErrors(errF, nominalQ=TRUE)
dev.off()
pdf(width=8, height=8, file='error_rates_rev.pdf')
plotErrors(errR, nominalQ=TRUE)
dev.off()
# The error rates for each possible transition (eg. A->C, A->G, …) are shown. Points are the observed error rates for each consensus quality score. The black line shows the estimated error rates after convergence. The red line shows the error rates expected under the nominal definition of the Q-value. Here the black line (the estimated rates) fits the observed rates well, and the error rates drop with increased quality as expected. Everything looks reasonable and we proceed with confidence.
# Parameter learning is computationally intensive, so by default the learnErrors function uses only a subset of the data. If the plotted error model does not look like a good fit, try increasing the nreads parameter to see if the fit improves.


# Sample inference and merger of paired-end reads
# Start the clock!
(ptm <- proc.time())

mergers <- vector("list", length(sample.names))
names(mergers) <- sample.names
for(sam in sample.names) {
  cat("Processing:", sam, "\n")
    derepF <- derepFastq(srtFiltFs[[sam]])
    ddF <- dada(derepF, err=errF, multithread=TRUE)
    derepR <- derepFastq(srtFiltRs[[sam]])
    ddR <- dada(derepR, err=errR, multithread=TRUE)
    merger <- mergePairs(ddF, derepF, ddR, derepR) # Can add option maxMismatch=X to allow X mismatches in the overlap region
    mergers[[sam]] <- merger
}
rm(derepF); rm(derepR)
proc.time() - ptm # 11 minutes

save(mergers, file='RGE_mergers.Rdata')
load('~/Documents/2019_ARLINGTON/2024_3_fall/RGLE 16S analysis/RGE_mergers.Rdata', verbose=T)


# Construct sequence table
class(mergers)
seqtab <- makeSequenceTable(mergers)

sum(rowSums(seqtab))

dim(seqtab)

rge_seqtab <- seqtab
save(rge_seqtab, file='~/Documents/2019_ARLINGTON/2024_3_fall/RGLE 16S analysis/RGE_seqtab.Rdata')


# Remove chimeras
seqtab.nochim <- removeBimeraDenovo(seqtab, method="consensus", multithread=TRUE)
dim(seqtab.nochim)
sum(seqtab.nochim)/sum(seqtab)
dim(seqtab.nochim)/dim(seqtab)


# As a final check of our progress, we’ll look at the number of reads that made it through each step in the pipeline:
getN <- function(x) sum(getUniques(x))
filtstats1$name <- unlist(lapply(rownames(filtstats1), get.sample.name))
filtstats1 <- filtstats1[which(filtstats1$name %in% names(mergers)),]
track <- cbind(filtstats1, rowSums(seqtab), rowSums(seqtab.nochim))
colnames(track) <- c("input", "denoised", "perc.merged", 'name',"raw.reads", "reads.nochim")
rownames(track) <- track$name
track <- track[,-which(names(track)=='name')]
head(track)

sum(track$input)
sum(track$denoised)
sum(track$raw.reads)
sum(track$reads.nochim)

#  Remove empty SVs.
rge <- seqtab.nochim[,which(colSums(seqtab.nochim)>0)]
dim(rge)

# Inspect distribution of sequence lengths
hist(nchar(getSequences(rge)))


### Save data
save(rge, file='seqtab.nochim_RGE.Rdata')

load('~/Documents/2019_ARLINGTON/2024_3_fall/RGLE analysis/seqtab.nochim_RGE.Rdata', verbose=T) # object "rge"

#######################
### Assign taxonomy ###
#######################
# Download the most recent version of the reference dataset here:
# https://benjjneb.github.io/dada2/training.html

load('~/Documents/2019_ARLINGTON/2024_3_fall/RGLE analysis/seqtab.nochim_RGE.Rdata')

ptm <- proc.time()

tax <- assignTaxonomy(rge, "~/Documents/2019_ARLINGTON/2020_3_fall/Symbiont mediated detox/RM nano Illumina run/ANALYSIS/silva_nr99_v138_train_set.fa", multithread=TRUE, tryRC=TRUE)
unname(head(tax))
unique(tax[,'Phylum'])

save(tax, file='taxtable_raw_RGE.Rdata')

proc.time() - ptm

load('~/Documents/2019_ARLINGTON/2024_3_fall/RGLE analysis/taxtable_raw_RGE.Rdata', verbose=T)

#########################
### Length inspection ###
#########################
fastall <- data.frame(colnames(rge))
names(fastall) <- 'fasta'
fastall$fasta <- as.character(fastall$fasta)

# Export the raw seqs for BLAST idenitifcation
rownames(fastall) <- c(paste('og0000', 1:9, sep=''), paste('og000', 10:99, sep=''), paste('og00',100:999, sep=''), paste('og0',1000:9999, sep=''), paste('og',10000:nrow(fastall), sep=''))
fastall$names <- rownames(fastall)

setwd('~/Documents/2019_ARLINGTON/2024_3_fall/RGLE analysis')
library(seqinr)
write.fasta(as.list(fastall$fasta), fastall$names, file='RGE_rawrepset.fasta')

fastall$length <- nchar(fastall$fasta)
hist(fastall$length) # The amplicon is supposed to be 404-464 bp.
hist(fastall$length, breaks=300)


# What are the short seqs?
tax2 <- merge(fastall, tax, by.x='fasta', by.y=0)
tax2 <- tax2[,c(2:9,1)]
tax2$svid <- tax2$names
rownames(tax2) <- tax2$svid
write.csv(tax2, file='RGE_taxonomy_with_seqs.csv')

tax3 <- tax2[,-which(names(tax2)=='fasta')] # remove the actual sequences
names(tax3) <- tolower(names(tax3))

nrow(tax3) # 13163
length(which(is.na(tax3$kingdom))) #  168
length(which(is.na(tax3$phylum))) # 2176
length(which(is.na(tax3$class))) # 2573
length(which(is.na(tax3$order))) # 3255

hist(tax3$length, breaks=200, xlim=c(390, 470))
nrow(tax3[which(tax3$length>397),]) # 9468 SVs were within a reasonable length range
length(which(is.na(tax3[which(tax3$length> 397), 'phylum']))) # 161 unidentified

hist(tax3[which(is.na(tax3$phylum)), 'length'])

tax3[which(tax3$length<397),] # Many of these are mitochondria. We'll remove them after making the phyloseq.
table(tax3$kingdom)
data.frame(table(tax3$phylum))
data.frame(table(tax3$class))
data.frame(table(tax3$order))
data.frame(table(tax3$family))
data.frame(table(tax3$genus))
data.frame(table(tax3$species))


######################
### Make phyloseq ###
######################
setwd('~/Documents/2019_ARLINGTON/2024_3_fall/RGLE analysis')
load('~/Documents/2019_ARLINGTON/2024_3_fall/RGLE analysis/seqtab.nochim_RGE.Rdata', verbose=T)

# Add insect metadata
write.csv(rownames(rge), file='RGE_samples.csv')

meta0 <- read.csv('~/Documents/2019_ARLINGTON/2024_3_fall/RGLE analysis/RGE_meta0.csv')
insects <- read.csv('~/Documents/2019_ARLINGTON/2022_3_fall/PROJECTS/CAREER/GUT ISOLATES/RM METADATA MASTER 7.5.24 insect.csv')

head(insects)
setdiff(meta0[which(meta0$project %in% 'career'),'sampleid'], insects$bugid)

meta1 <- merge(meta0, insects[,c('bugid','latin.name','common.name', 'bugorder', 'Plant', 'Stage', 'Sex', 'Collection.date', 'Location')], by.x='sampleid',by.y='bugid', all.x=T)

write.csv(meta1, file='RGE_meta1.csv') # edit in Excel.

meta <- read.csv('~/Documents/2019_ARLINGTON/2024_3_fall/RGLE analysis/RGE_meta2.csv')

# check for duplicates
unique(data.frame(table(meta$sampleid))$Freq)
data.frame(setdiff(rownames(rge), meta$sampleid))
data.frame(setdiff(meta$sampleid, rownames(rge)))

rownames(meta) <- meta$sampleid

rgetab <- rge
colnames(rgetab) <- c(paste('og0000', 1:9, sep=''), paste('og000', 10:99, sep=''), paste('og00',100:999, sep=''), paste('og0',1000:9999, sep=''), paste('og',10000:ncol(rgetab), sep=''))


library(phyloseq)
rgeraw <- phyloseq(otu_table(rgetab, taxa_are_rows=FALSE), tax_table(as.matrix(tax3)), sample_data(meta))
save(rgeraw, file="RGE_phyloseq_raw.Rdata")

load('~/Documents/2019_ARLINGTON/2024_3_fall/RGLE 16S analysis/RGE_phyloseq_raw.Rdata', verbose=T)

###############################
##### Remove contaminants #####
###############################

###
### Remove mitochondria and chloroplasts
### 

keep <- ifelse(is.na(data.frame(tax_table(rgeraw))$order !="Chloroplast"), TRUE, data.frame(tax_table(rgeraw))$order !="Chloroplast") # handles NA orders correctly
rge1 <- prune_taxa(keep, rgeraw)
(sum(sample_sums(rgeraw))-sum(sample_sums(rge1)))/(sum(sample_sums(rgeraw))) # 3.8% of the total reads were chloroplast

keep <- ifelse(is.na(data.frame(tax_table(rge1))$family !="Mitochondria"), TRUE, data.frame(tax_table(rge1))$family !="Mitochondria") # handles NA orders correctly
rge2 <- prune_taxa(keep, rge1)

(sum(sample_sums(rge1))-sum(sample_sums(rge2)))/(sum(sample_sums(rgeraw))) # 3.4% of the total reads were mitochondria


### Length filtering ###

# Remove sequences that don't match our length expectations.
tax4 <- data.frame(tax_table(rge2))
tax4[which(tax4$length>460),] # When I blasted the longest ones, most of them were insect (caterpillar)
hist(as.numeric(tax4$length), breaks=300, xlim=c(390, 520))
keep <- tax4[which(tax4$length>397 & tax4$length < 446),'svid']
length(keep) # 9225
nrow(tax4) # 12054
9225/12054 # 0.7653061

rge3 <- prune_taxa(keep, rge2)

sum(sample_sums(rge3))/sum(sample_sums(rge2)) # 0.95076 percent of reads were within the expected length range

rge3 <- subset_samples(rge3, sample_sums(rge3)>0) # Lost 11 samples
save(rge3, file="RGE_phyloseq_lengthfilt.Rdata")


#################
#### DECONTAM ###
#################
source('~/Documents/2019_ARLINGTON/2022_3_fall/PROJECTS/Lepto spatial survey MS/spatiotemporal analysis/phyloseq convenience.R', chdir = TRUE)

load('~/Documents/2019_ARLINGTON/2024_3_fall/RGLE 16S analysis/RGE_phyloseq_lengthfilt.Rdata', verbose=T)
library(phyloseq)

### First, let's look at the blanks
head(sample_data(rge3))
table(sample_data(rge3)$sampletype)
blanks <- subset_samples(rge3, sampletype=='extblank')
blanks <- prune_taxa(taxa_sums(blanks)>0, blanks)
sample_sums(blanks)

tax_table(blanks) <- tax_table(blanks)[,-9]
tax_table(blanks) <- tax_table(blanks)[,-c(1:2)]
bgen <- tax_glom(blanks, taxrank='genus')
txb <- data.frame(tax_table(bgen))
txb <- cbind(txb, taxa_sums(bgen))
ns <- sampsPerOTU(bgen)
txb <- merge(txb, ns[,c('nsamps'), drop=F], by=0)
txb <- txb[order(txb$'taxa_sums(bgen)', decreasing=T),]
head(txb)

data.frame(table(txb$genus))
colz <- rainbow(38)
colz[8] <- 'sienna' # Chryseobacterium
colz[13] <- 'firebrick' # Enhydrobacter
colz[23] <- 'ivory'#  Paracoccus
library(ggplot2)
plot_bar(blanks, fill='genus') + theme(legend.position="none")  #+ scale_fill_manual(values=colz)


# Use the decontam package to identify contaminants.
# Code in this section is from the decontam vignette: https://benjjneb.github.io/decontam/vignettes/decontam_intro.html

# Install the package (only need to do this once)
# if (!requireNamespace("BiocManager", quietly = TRUE))
    # install.packages("BiocManager")
# BiocManager::install("decontam")

library(decontam)
library(ggplot2)

# Inspect library sizes
df <- data.frame(sample_data((rge3))) # Put sample_data into a ggplot-friendly data.frame
df$LibrarySize <- sample_sums(rge3)
df <- df[order(df$LibrarySize),]
df$Index <- seq(nrow(df))
ggplot(data=df, aes(x=Index, y=LibrarySize, color=sampletype)) + geom_point()
sample_data(rge3) <- df

# Identify Contaminants - Prevalence
sample_data(rge3)$is.neg <- sample_data(rge3)$sampletype == "extblank"

### Run decontam on Edwin's samples
ed <- subset_samples(rge3, project=='edwin')
ed <- prune_taxa(taxa_sums(ed)>0, ed) # 342 taxa
head(sample_data(ed))

edblank <- subset_samples(ed, sampleid== 'edwin-neg')
(edblank <- prune_taxa(taxa_sums(edblank)>0, edblank)) # 9 taxa
plot_bar(edblank, fill='genus')

edblankalt <- subset_samples(ed, sampleid== 'edwin-neg-alt')
(edblankalt <- prune_taxa(taxa_sums(edblankalt)>0, edblankalt))
tax_table(edblankalt)

contamdf.prev <- isContaminant(ed, method="prevalence", neg="is.neg")
table(contamdf.prev$contaminant)
econtams <- contamdf.prev[which(contamdf.prev$contaminant==TRUE),]
tx[which(tx$svid %in% rownames(econtams)),]

# The default threshold for a contaminant is that it reaches a probability of 0.1 in the statistical test being performed. In the prevalence test there is a special value worth knowing, threshold=0.5, that will identify as contaminants all sequences thare are more prevalent in negative controls than in positive samples. Let’s try using this more aggressive classification threshold rather than the default.
contamdf.prev05 <- isContaminant(ed, method="prevalence", neg="is.neg", threshold=0.5)
table(contamdf.prev05$contaminant) # 4 SVs identified as contaminants
econtams05 <- contamdf.prev05[which(contamdf.prev05$contaminant==TRUE),]
tx[which(tx$svid %in% rownames(econtams05)),]

          names length  kingdom           phylum               class            order           family         genus    svid
og00058 og00058    428 Bacteria   Proteobacteria Gammaproteobacteria  Pseudomonadales    Moraxellaceae Acinetobacter og00058
og00070 og00070    427 Bacteria   Proteobacteria Gammaproteobacteria  Burkholderiales Burkholderiaceae     Ralstonia og00070
og00423 og00423    427 Bacteria   Proteobacteria Gammaproteobacteria Enterobacterales     Yersiniaceae     Rahnella1 og00423
og00630 og00630    407 Bacteria Actinobacteriota      Actinobacteria    Micrococcales   Micrococcaceae   Micrococcus og00630

edcont <- taxa_names(ed)[taxa_names(ed) %in% rownames(contams)]
tx[edcont,]
taxa_sums(ed)[edcont]
sum(sample_sums(ed))

taxa_sums(ed)[rownames(econtams05)] # We'll apply the more stringent cutoff.
edclean <- subset_taxa(ed, !(taxa_names(ed) %in% rownames(econtams05)))

taxa_names(edclean) <- c(paste('sv00', 1:9, sep=''), paste('sv0', 10:99, sep=''), paste('sv', 100:ntaxa(edclean), sep=''))
edclean <- subset_samples(edclean, !(sampleid %in% c('edwin-neg', 'edwin-neg-alt')))
(edclean <- prune_taxa(taxa_sums(edclean)>0, edclean))

save(edclean, file='edwin_phyloseq.Rdata')
     
     
