# Supplementary material for: The facultative intracellular symbiont Lariskella is neutral for lifetime fitness and spreads through cytoplasmic incompatibility in the leaffooted bug, Leptoglossus zonatus
Source: Front Microbiol. 2025 Jul 10;16:1595917. doi: 10.3389/fmicb.2025.1595917 (PMC12288687; doi:10.3389/fmicb.2025.1595917)
Supplement: Supplementary file 2 [file Data_Sheet_1.zip › Rfiles/edwin analysis.R]

library(phyloseq)
library(ggplot2)
load('~/Documents/2019_ARLINGTON/2024_3_fall/RGLE 16S analysis/edwin/edwin_phyloseq.Rdata', verbose=T)
sample_names(edclean) <- gsub('-','.',sample_names(edclean))


################
### ANALYSIS ###
################

tax_table(edclean) <- tax_table(edclean)[,-c(1:2,9)]

ed <- rarefy_even_depth(edclean, sample.size= 17875, rngseed=7, replace=F, trimOTUs=T, verbose=T) # See rarefaction curves section below to justify this rarefaction depth.

(edgen <- tax_glom(ed, taxrank='genus', NArm=F)) # 115 genera
txb <- data.frame(tax_table(edgen))
txb <- cbind(txb, taxa_sums(edgen))
ns <- sampsPerOTU(edgen)
txb <- merge(txb, ns[,c('nsamps'), drop=F], by=0)
txb <- txb[order(txb$'taxa_sums(edgen)', decreasing=T),]
head(txb)

txb[which(txb$genus=='Wolbachia'),] # No Wolbachia!!


rel <- transform_sample_counts(edgen, function(x) x/sum(x)) # relative abundances
abundTF <- filter_taxa(rel, function(x) sum(x > 0.01) > 1, FALSE) # this returns the vector of true-falses for the OTUs in the dataset.
table(abundTF)
hiab <- names(which(abundTF==T))
length(hiab) # There were 10 genera present at 1% or greater abundance in at least 2 bugs.

elump <- edgen
etx <- data.frame(tax_table(elump))
etx$hilo <- ifelse(rownames(etx) %in% hiab, as.character(rownames(etx)), 'other')
etx$plotgen <- ifelse(etx$hilo=='other', 'other', etx$genus)
tax_table(elump) <- tax_table(as.matrix(etx))


levels(as.factor(etx$plotgen))
ar11 <- c("#113475", "chartreuse3", "gold1","#1565C0", "#1E88E5","#42A5F5", "#90CAF9", "#E3F2FD", "gray", "darkcyan",  "cadetblue1") # , "darkgreen", "darkorchid", "green", "deeppink","burlywood1", "yellow") # "red", "aquamarine", "olivedrab1"

plot_bar(elump, x='sampleid', fill='plotgen') + scale_fill_manual(values=ar11) +  facet_grid(~tissue, scales="free_x", space = "free_x")


# Add the fasta sequences back
etax <- data.frame(tax_table(ed))
load('~/Documents/2019_ARLINGTON/2024_3_fall/RGLE analysis/edwin_phyloseq.Rdata', verbose=T)
rawtx <- data.frame(tax_table(edclean))
etax <- merge(etax, rawtx[,'svid', drop=F], by=0, all.x=T)

fasta <- read.csv('~/Documents/2019_ARLINGTON/2024_3_fall/RGLE analysis/RGE_taxonomy_with_seqs.csv')
etax <- merge(etax, fasta[,c('svid','fasta')], all.x=T)
names(etax)[1:2] <- c('ogsvid','svid')

setwd('~/Documents/2019_ARLINGTON/2024_3_fall/RGLE analysis/edwin')
write.csv(data.frame(tax_table(etax)), file='Edwin taxonomy & seqs.csv')
write.csv(data.frame(otu_table(ed)), file='Edwin otu table.csv')
write.csv(data.frame(sample_data(ed)), file='Edwin metadata.csv')


### Quick look at the Lariskella ASVs ###
edlar <- subset_taxa(ed, genus=='Candidatus Lariskella')
edlar <- prune_taxa(taxa_sums(edlar)>0, edlar) # 3 taxa

otu_table(edlar)


##########################
### RAREFACTION CURVES ###
##########################

psdata <- edclean
psdata
sort(sample_sums(psdata))

# Calculate alpha diversity

set.seed(42)

calculate_rarefaction_curves <- function(psdata, measures, depths) {
  require('plyr') # ldply
  require('reshape2') # melt

  estimate_rarified_richness <- function(psdata, measures, depth) {
    if(max(sample_sums(psdata)) < depth) return()
    psdata <- prune_samples(sample_sums(psdata) >= depth, psdata)

    rarified_psdata <- rarefy_even_depth(psdata, depth, verbose = FALSE)

    alpha_diversity <- estimate_richness(rarified_psdata, measures = measures)

    # as.matrix forces the use of melt.array, which includes the Sample names (rownames)
    molten_alpha_diversity <- melt(as.matrix(alpha_diversity), varnames = c('Sample', 'Measure'), value.name = 'Alpha_diversity')

    molten_alpha_diversity
  }

  names(depths) <- depths # this enables automatic addition of the Depth to the output by ldply
  rarefaction_curve_data <- ldply(depths, estimate_rarified_richness, psdata = psdata, measures = measures, .id = 'Depth', .progress = ifelse(interactive(), 'text', 'none'))

  # convert Depth from factor to numeric
  rarefaction_curve_data$Depth <- as.numeric(levels(rarefaction_curve_data$Depth))[rarefaction_curve_data$Depth]

  rarefaction_curve_data
}

rarefaction_curve_data <- calculate_rarefaction_curves(psdata, c('Observed', 'Shannon'), rep(c(1, 10, 100, 1:20*1000, 3:23*10000), each = 10))

save(rarefaction_curve_data, file='edwin_rarefaction_curve_data.Rdata')

summary(rarefaction_curve_data)
head(rarefaction_curve_data)


# Summarize alpha diversity
rarefaction_curve_data_summary <- ddply(rarefaction_curve_data, c('Depth', 'Sample', 'Measure'), summarise, Alpha_diversity_mean = mean(Alpha_diversity), Alpha_diversity_sd = sd(Alpha_diversity))


# Add sample data
rarefaction_curve_data_summary_verbose <- merge(rarefaction_curve_data_summary, data.frame(sample_data(psdata)), by.x = 'Sample', by.y = 'row.names')

# Plot
library('ggplot2')

# Observed
ggplot(
  data = rarefaction_curve_data_summary_verbose[which(rarefaction_curve_data_summary_verbose$Measure=='Observed'),],
  mapping = aes(
    x = Depth,
    y = Alpha_diversity_mean,
    ymin = Alpha_diversity_mean - Alpha_diversity_sd,
    ymax = Alpha_diversity_mean + Alpha_diversity_sd,
    colour = tissue,
    group = Sample
  )
) + geom_line(
) + geom_pointrange(
)

# Change x axis limits
ggplot(
  data = rarefaction_curve_data_summary_verbose[which(rarefaction_curve_data_summary_verbose$Measure=='Observed'),],
  mapping = aes(
    x = Depth,
    y = Alpha_diversity_mean,
    ymin = Alpha_diversity_mean - Alpha_diversity_sd,
    ymax = Alpha_diversity_mean + Alpha_diversity_sd,
    colour = tissue,
    group = Sample
  )
) + geom_line(
) + geom_pointrange(
) + xlim(0, 20000)

# Conclusion: We can rarefy to the lowest sample's read depth.
